# Supplementary material for: Differential Effects of the Processed and Unprocessed Garlic (Allium sativum L.) Ethanol Extracts on Neuritogenesis and Synaptogenesis in Rat Primary Hippocampal Neurons
Source: Int J Mol Sci. 2023 Aug 29;24(17):13386. doi: 10.3390/ijms241713386 (PMC10487397; doi:10.3390/ijms241713386)
Supplement: Supplementary file 1 [file ijms-24-13386-s001.zip]

Archive with 2 entries (2 files):
- Supplementary File S2.xlsx
- Supplementary File S1.pdf
