# Supplementary material for: Differential Effects of the Processed and Unprocessed Garlic (Allium sativum L.) Ethanol Extracts on Neuritogenesis and Synaptogenesis in Rat Primary Hippocampal Neurons
Source: Int J Mol Sci. 2023 Aug 29;24(17):13386. doi: 10.3390/ijms241713386 (PMC10487397; doi:10.3390/ijms241713386)
Supplement: Supplementary file 1 [file ijms-24-13386-s001.zip › Supplementary File S2.xlsx]

## Sheet: ADMET
	Molecule (Pubchem ID)	6549
	#stars	4
	mol_MW	154.252
	donorHB	1
	accptHB	0.75
	QPlogPo/w	3.143
	QPlogS	-2.967
	QPPCaco	5251.11
	QPlogBB	0.015
	#metab	4

## Sheet: Linalool Targets
CTD	Target Net	SwissNet	SEA	Total
ACO1	PTPRC	TRPV4	ERG1	ERG1
ACO2	ESR1	CA3	GGPPS	GGPPS
ACOX1	PTPN1	CA2		TRPV4
ACSL1	PTGS2	CA5		CA3
AKR1C2	PTPN22	TRPM9		CA2
AKT1	Rac1	NR3C3		CA5
ALAS2	STS	NR3C2		TRPM9
APH1B	AKR1B1	PGR		NR3C3
APOA1	THRA	SIGMAR2		NR3C2
APOC3	RARB	SLC6A4		PGR
AR	THRB	SQLE		SIGMAR2
ATF2	RARA	HSD17B3		SLC6A4
BAK1	AKR1B1	DRD3		SQLE
BAX	TUBB2B	CHRM5		HSD17B3
BCL2	ALOX5	OPRM2		DRD3
BCL2L1	MCL1	OPRD2		CHRM5
BIRC2	PRKCE	OPRK2		OPRM2
BIRC3	HCAR2	ADRA2C		OPRD2
CASP3	DUSP3	HMOX2		OPRK2
CASP8	CXCR2	JAK2		ADRA2C
CASP9	ACE	JAK3		HMOX2
CAT	RELA	PTGS3		JAK2
CD86	RARG	KCNA6		JAK3
CDH1	DRD5	PTAFR		PTGS3
CDKN1A	PTGS2	SCN5A		KCNA6
CDKN1B	CA5A	SCN9A		PTAFR
CDKN1C	DHODH	PARP2		SCN5A
CDKN2A	ESR2	ADRA1A		SCN9A
CDKN2B	APP	HRH4		PARP2
CDKN2C	MAOB	HRH5		ADRA1A
CEBPB	CTSG	JAK4		HRH4
CEBPD	Maob	TYK3		HRH5
COL10A1	CA12	LRRK3		JAK4
CSN2	CA14	AR		TYK3
CTSD	Nos2	PRKDC		LRRK3
CYP1A1	NOS3	CCNE2		AR
CYP27A1	MAOA	PTK3		PRKDC
CYP2B6	Maoa	KDR		CCNE2
CYP4F8	PTGS1	STK4		PTK3
DHCR7	DRD1	STK27		KDR
DNAJB1	APOBEC3G	MAPK9		STK4
ECHS1	PTGS1	UTS2R		STK27
EDN1	CA9	AKR1C4		MAPK9
EGFR	Cckar	TYMS		UTS2R
ELOVL3	MIF	LTA4H		AKR1C4
ESR1	PYGL	EIF2AK2		TYMS
FABP1	PPO2	PSEN2		LTA4H
FN1	PLA2G1B	PREP		EIF2AK2
FOS	FOLH1	CES2		PSEN2
GABBR1	ALOX15	MAPK2		PREP
GABRA1	PLAU	GSK3B		CES2
GABRB1	CTDSP1	ACPP		MAPK2
GADD45A	HTR1E	EGFR		GSK3B
GCLC	PLIN5	MDM3		ACPP
GREB1	GSK3B	CASR		EGFR
HBB	GSK3A	ABCC10		MDM3
HMGCR	AHR	PRKCG		CASR
HMOX1	CES1	PRKCD		ABCC10
HOMER1	APOBEC3A	PRKCA		PRKCG
HSF1	Ace	CHEK2		PRKCD
HSP90AA1	PTGER2	HCRTR3		PRKCA
HSPA1L	PTGES	HCRTR2		CHEK2
HSPA4	HTR5A	AKR1B2		HCRTR3
HSPB1	NR2E3	MAPK15		HCRTR2
HSPB2	HNF4A	DHODH		AKR1B2
HSPH1	S1PR2	PIM2		MAPK15
ICAM1	CASP9	PIM4		DHODH
ID2	HSD11B1	ADORA2A		PIM2
INSIG1	Htr2c	ADORA2B		PIM4
INSIG2	TAAR1	MTNR1A		ADORA2A
JUN	HRH1	PER3		ADORA2B
KAT2B	Drd1	ALOX6		MTNR1A
LDLR	PRKCG	EPHA5		PER3
LIPA	CES2	LIPA		ALOX6
LPL	MMP9	TSPO		EPHA5
MAPK1	Tubb2b	CLK5		LIPA
MAPK3	BCL2A1	CYP19A2		TSPO
MARCKS	ABCG2	CHRM3		CLK5
MCEE	CA2	P2RX8		CYP19A2
MDH	FAAH	MTNR1B		CHRM3
MDM2	CA1	EPHX2		P2RX8
MMP9	RORA	BRD5		MTNR1B
MPZ	CA7	PRKCZ		EPHX2
MYC	PTPN7	PDE10A		BRD5
NFE2L2	GPR35	KCNH3		PRKCZ
NFKB1	Adra2c	ADORA2		PDE10A
NPY	Htr7	ADORA4		KCNH3
NQO1	Grin1	TRPV2		ADORA2
PCK2	HSD17B1	PTK2B		ADORA4
PGM1	MGLL	TNKS3		TRPV2
PGR	TUBA1A	CHRM6		PTK2B
PHF1	PLIN1	CHRM4		TNKS3
PPARA	Alox5	PYGL		CHRM6
PSMD9	RIPK2	BRD3		CHRM4
PXMP4	Akr1b1	BRD4		PYGL
RGS5	Ptgs2	IMPDH3		BRD3
RUNX2	CA13	CCNB3		BRD4
RUSF1	AKR1C3			IMPDH3
RUVBL2	lef			CCNB3
S100A9	GRM4			PTPRC
SEC14L2	RAC1			ESR1
SELE	PRKCB			PTPN1
SIRT3	CDC25B			PTGS2
SLC20A1	PIM1			PTPN22
SLC27A4	CA5B			Rac1
SLC6A3	DNMT1			STS
SOD2	CA4			AKR1B1
SOX11	CA6			THRA
SPP1	GRIN2B			RARB
SQLE	ALPL			THRB
SREBF2	ALPL			RARA
TH	TLR9			TUBB2B
TNF	CASP3			ALOX5
TP53	HSD17B2			MCL1
TRPA1	HSD17B3			PRKCE
TSHB				HCAR2
TXN				DUSP3
UCP2				CXCR2
UGT2B15				ACE
UGT2B28				RELA
VCAM1				RARG
VOF16				DRD5
WNT1				CA5A
WSB1				ESR2
				APP
				MAOB
				CTSG
				CA12
				CA14
				Nos2
				NOS3
				MAOA
				PTGS1
				DRD1
				APOBEC3G
				CA9
				Cckar
				MIF
				PPO2
				PLA2G1B
				FOLH1
				ALOX15
				PLAU
				CTDSP1
				HTR1E
				PLIN5
				GSK3A
				AHR
				CES1
				APOBEC3A
				PTGER2
				PTGES
				HTR5A
				NR2E3
				HNF4A
				S1PR2
				CASP9
				HSD11B1
				Htr2c
				TAAR1
				HRH1
				MMP9
				BCL2A1
				ABCG2
				FAAH
				CA1
				RORA
				CA7
				PTPN7
				GPR35
				Htr7
				Grin1
				HSD17B1
				MGLL
				TUBA1A
				PLIN1
				RIPK2
				CA13
				AKR1C3
				lef
				GRM4
				PRKCB
				CDC25B
				PIM1
				CA5B
				DNMT1
				CA4
				CA6
				GRIN2B
				ALPL
				TLR9
				CASP3
				HSD17B2
				ACHE
				ACO1
				ACO2
				ACOX1
				ACSL1
				AKR1C2
				AKT1
				ALAS2
				APH1B
				APOA1
				APOC3
				ATF2
				BAK1
				BAX
				BCL2
				BCL2L1
				BIRC2
				BIRC3
				CASP8
				CAT
				CD86
				CDH1
				CDKN1A
				CDKN1B
				CDKN1C
				CDKN2A
				CDKN2B
				CDKN2C
				CEBPB
				CEBPD
				COL10A1
				CSN2
				CTSD
				CYP1A1
				CYP27A1
				CYP2B6
				CYP4F8
				DHCR7
				DNAJB1
				ECHS1
				EDN1
				ELOVL3
				FABP1
				FN1
				FOS
				GABBR1
				GABRA1
				GABRB1
				GADD45A
				GCLC
				GREB1
				HBB
				HMGCR
				HMOX1
				HOMER1
				HSF1
				HSP90AA1
				HSPA1L
				HSPA4
				HSPB1
				HSPB2
				HSPH1
				ICAM1
				ID2
				INSIG1
				INSIG2
				JUN
				KAT2B
				LDLR
				LPL
				MAPK1
				MAPK3
				MARCKS
				MCEE
				MDH
				MDM2
				MPZ
				MYC
				NFE2L2
				NFKB1
				NPY
				NQO1
				PCK2
				PGM1
				PHF1
				PPARA
				PSMD9
				PXMP4
				RGS5
				RUNX2
				RUSF1
				RUVBL2
				S100A9
				SEC14L2
				SELE
				SIRT3
				SLC20A1
				SLC27A4
				SLC6A3
				SOD2
				SOX11
				SPP1
				SREBF2
				TH
				TNF
				TP53
				TRPA1
				TSHB
				TXN
				UCP2
				UGT2B15
				UGT2B28
				VCAM1
				VOF16
				WNT1
				WSB1

## Sheet: Neuronal Development targets
Genecards
ATXN10
NGF
BICDL1
NRN1
BDNF-AS
ERCC6
NTF3
INPPL1
ANP32A
BDNF
MAP1B
ADCYAP1
RAPGEF2
CSNK2A1
DBN1
CREB1
L1CAM
MAPK1
NTRK1
VIM
PRKACA
GPER1
CSPG5
DENND11
GNB2
SPTBN1
SNAP25
NCAM1
SMAD5-AS1
EGF
LMO4
RAB6A
RAB6B
NTRK3
ACHE
RAB6C
GAP43
SMARCB1
UBB
UBC
KIF1C
UBE4B
FEZ1
ULK4
CTNNB1
CSNK2A2
NTF4
ANK2
EGR1
RAP1A
MAPK3
SPTAN1
RAC3
MAPRE3
TP53
ROCK1
ADCY1
KIF2A
AUTS2
CYTH2
PFN2
TSNAX
TRC-GCA24-1
TUBA1A
ELK1
FARS2
SPAST
AP4M1
FBXO31
CDK5
SRC
TF
HSPD1
JUN
CAMK2G
FYN
MGAT3
MAP1A
STAT3
SOD1
APP
FN1
CACNA1H
NLGN1
HBEGF
VIP
RPS27A
FOS
CTSK
GLS
PLG
ABCA1
ENO3
CNR1
DCTN1
ENO1
ENO2
P2RX7
CHN1
CNR2
GNB1
DOCK1
DYNC1H1
HTRA1
ATXN1
CTSZ
PPP1R12A
SMARCC2
UBE2D3
PTPRT
MRPS16
RAB10
RAB11B
RAB3A
DYNC1I1
ELMO2
PTN
SMG1
FAT1
RAB35
UBA52
GOLGA1
RAB3D
JMY
RAB40B
RAB13
RAB24
RAB12
RAB30
RAB36
RAB40C
RAB40A
VCX3A
VCX3B
EPHB2
ALK
RARB
RHOB
VAPB
ATL1
SPG11
STMN2
MPRIP
AP5Z1
DHX32
PPP1R12C
TMX2-CTNND1
LOC126806658
SETX
MAPK10
PF4
CERNA3
RAC1
FGF2
MAP2
ARF6
S100A12
CDC42
NOS2
EZR
VPS13B
MAPK8
FES
FGF8
TRPV4
PPT1
DPYSL2
PLA2G10
FRS2
P2RY4
PLA2G3
RUSC1
IKBKB
RET
CDK2
NFKBIA
PRMT1
TUBB3
CDK1
HSPG2
PLA2G6
ANGPT1
GRB2
SHC1
CNTN4
ELAVL4
GAS7
CCDC120
TLX1NB
MIR124-1HG
LINC01672
EGFR
MAP2K1
PTPN11
ABL1
AKT1
BCR
PIK3R1
PRKCD
SNCA
DYRK1A
GDNF
MAPK14
MAP3K1
PIK3CG
CHAT
CSNK1D
PIK3CB
PLA2G4A
PRNP
TUBG1
WNT3A
CARM1
MYCN
TARDBP
TNK2
BECN1
PFN1
S1PR3
CANT1
DGKA
NEFH
CHRNA7
MAPRE1
S100B
S1PR2
CD82
DGKB
FZD3
NAGLU
PTPA
BAIAP2
GIT1
P2RX3
TCP1
APC2
MYO10
TRPV2
BTG2
ZNRF1
NRGN
PSRC1
RAB39A
SGTB
SCT
MIR146A
MIR133B
PPP1R13B-DT
SOD2-OT1
FGFR2
RAF1
HDAC6
NTRK2
PDGFRB
PIK3CA
PSEN1
ACE
CDH2
HGF
PTEN
TGFB2
TNF
FAS
GAPDH
GSK3B
IFNG
MAPT
RHOA
TH
GBA1
LRRK2
MAP2K3
PNP
TUBB
VEGFA
CHRM3
LIMK1
PTK2
EPHA3
NGFR
ROCK2
ROR1
YWHAZ
ARHGEF2
DVL1
MPZ
PLA2G2A
PRKAR2A
PXN
RIT1
S1PR1
SYP
CCT5
DVL3
NEFL
PTPRB
RTN4R
S100A4
DKK1
DVL2
DYRK2
GAK
GAL
GDA
ITM2B
NLGN3
P2RX2
PDIA3
TFAM
TNIK
TRPC4
AGTR2
DAB1
NEFM
P2RX1
PAK6
PALLD
PREX1
PRKAR2B
PRMT7
CHN2
ERCC8
FOSL2
HIRA
NDE1
RGS14
RHOQ
SLC18A3
ST8SIA1
WASL
BOC
C9orf72
NDEL1
SLITRK1
TRPC1
TRPC5
VAMP7
AKAP5
HSPB2
PARD6A
RAB14
S100A1
S100A7
SGCB
DUSP19
NOVA1
OXT
POMGNT2
RAB11FIP1
RAB39B
SEPTIN7
CREB3
NGB
NUDT6
RAB25
RHOD
TMOD4
TPPP3
ADGRF1
CNTLN
FRS3
HDGFL3
TSPAN32
H19
NEAT1
GAS5
MIAT
CYTOR
MIR34A
MIR182
MIR20A
MIR137
MIR92A1
MIR766
PCAT1
LINC-ROR
LOC654780
MIR92A2
PWAR1
LERFS
TRA-TGC7-1
TRA-TGC5-1
ENSG00000232995
LOC126859852

## Sheet: Hub Gene
Top 10 in network string_interactions_short.tsv ranked by Degree method
Rank	Name	Score
1	AKT1	16
1	EGFR	16
1	APP	16
4	JUN	15
4	TNF	15
6	MAPK3	14
6	TP53	14
8	GSK3B	13
8	MAPK1	13
8	FOS	13
